# Supplementary material for: Temporal Pattern Analysis of Ultrasound Surveillance Data in Vascular Connective Tissue Disorders
Source: Diagnostics (Basel). 2024 Aug 12;14(16):1749. doi: 10.3390/diagnostics14161749 (PMC11354072; doi:10.3390/diagnostics14161749)
Supplement: Supplementary file 1 [file diagnostics-14-01749-s001.zip]

Archive with 1 entries (1 files):
- diagnostics-3105225-supplementary.pdf
